# Supplementary material for: A brain precursor atlas reveals the acquisition of developmental-like states in adult cerebral tumours
Source: Nat Commun. 2022 Jul 19;13:4178. doi: 10.1038/s41467-022-31408-y (PMC9296666; doi:10.1038/s41467-022-31408-y)
Supplement: Supplementary file 3 — Supplementary Data 1 [file 41467_2022_31408_MOESM3_ESM.xlsx]

## Sheet: Smartseq2 Adult GBM
Patient ID (from Neftel et al. 2019)	Patient ID (Figure 4)
MGH66_0	Patient 1-C1
MGH66_1	Patient 1-C2
MGH100_0	Patient 2-C1
MGH100_1	Patient 2-C2
MGH101_0	Patient 3-C1
MGH102_0	Patient 4-C1
MGH102_1	Patient 4-C2
MGH104_0	Patient 5-C1
MGH105_0	Patient 6-C1
MGH105_1	Patient 6-C2
MGH105_2	Patient 6-C3
MGH106_0	Patient 7-C1
MGH113_0	Patient 8-C1
MGH121_0	Patient 9-C1
MGH121_1	Patient 9-C2
MGH122_0	Patient 10-C1
MGH122_1	Patient 10-C2
MGH124_0	Patient 11-C1
MGH124_1	Patient 11-C2
MGH151_0	Patient 12-C1
MGH151_1	Patient 12-C2
MGH129_0	Patient 13-C1
MGH136_0	Patient 14-C1
MGH128_0	Patient 15-C1
MGH128_1	Patient 15-C2
MGH152_0	Patient 16-C1
MGH115_0	Patient 17-C1
MGH143_0	Patient 18-C1
MGH110_0	Patient 19-C1
MGH110_1	Patient 19-C2
MGH125_0	Patient 20-C1
MGH125_1	Patient 20-C2

## Sheet: Smartseq2 Pediatric GBM
Patient ID (from Neftel et al. 2019)	Patient ID (Figure 4)
BT771_0	Patient 24-C1
BT749_0	Patient 25-C1
BT749_1	Patient 25-C2
BT786_0	Patient 26-C1
BT830_0	Patient 27-C1
BT920_0	Patient 28-C1
BT1160_0	Patient 29-C1
MGH85_0	Patient 30-C1

## Sheet: 10X GBM samples
PatientID (from Richards et al. 2021)	New ID (Supplementary Figure 8)
X1003A_0	Patient 1-S1-C1
X1003A_1	Patient 1-S1-C2
X1003A_2	Patient 1-S1-C3
X1003A_3	Patient 1-S1-C4
X1003A_4	Patient 1-S1-C5
X1003A_5	Patient 1-S1-C6
X1003A_6	Patient 1-S1-C7
X1003B_0	Patient 1-S2-C1
X1003B_1	Patient 1-S2-C2
X1003B_2	Patient 1-S2-C3
X1003B_3	Patient 1-S2-C4
X1003C_0	Patient 1-S3-C1
X1003C_1	Patient 1-S3-C2
X1003C_2	Patient 1-S3-C3
X1003C_3	Patient 1-S3-C4
X1003D_0	Patient 1-S4-C1
X1003D_1	Patient 1-S4-C2
X1003D_2	Patient 1-S4-C3
X1003D_3	Patient 1-S4-C4
X1003D_4	Patient 1-S4-C5
X910A_0	Patient 2-S1-C1
X910A_1	Patient 2-S1-C2
X910B_0	Patient 2-S2-C1
X910B_1	Patient 2-S2-C2
X910B_2	Patient 2-S2-C3
X910C_0	Patient 2-S3-C1
X910C_1	Patient 2-S3-C2
X910E_0	Patient 2-S4-C1
X910E_1	Patient 2-S4-C2
X910E_2	Patient 2-S4-C3
X910E_3	Patient 2-S4-C4
X945I_0	Patient 3-S1-C1
X945I_1	Patient 3-S1-C2
X945J_0	Patient 3-S2-C1
X945J_1	Patient 3-S2-C2
X945J_2	Patient 3-S2-C3
X945K_0	Patient 3-S3-C1
X945K_1	Patient 3-S3-C2
X945K_2	Patient 3-S3-C3
X945K_3	Patient 3-S3-C4

## Sheet: Smartseq2 IDHmutant astrocytoma
Patient ID (from Venteicher et al. 2017)	Patient ID (Figure 5)
MGH42_0	Patient 1-C1
MGH42_1	Patient 1-C2
MGH43_0	Patient 2-C1
MGH43_1	Patient 2-C2
MGH44_0	Pagient 3-C1
MGH44_1	Patient 3-C2
MGH45_0	Patient 4-C1
MGH45_1	Patient 4-C2
MGH45_2	Patient 4-C3
MGH56_0	Patient 5-C1
MGH56_1	Patient 5-C2
MGH56_2	Patient 5-C3
MGH57_0	Patient 6-C1
MGH57_1	Patient 6-C2
MGH61_0	Patient 7-C1
MGH61_1	Patient 7-C2
MGH61_2	Patient 7-C3
MGH61_3	Patient 7-C4
MGH61_4	Patient 7-C5
MGH64_0	Patient 8-C1
MGH64_1	Patient 8-C2
MGH64_2	Patient 8-C3
MGH64_3	Patient 8-C4
MGH64_4	Patient 8-C5
MGH103_0	Patient 9-C1
MGH107_0	Patient 10-C1
