# Supplementary material for: A brain precursor atlas reveals the acquisition of developmental-like states in adult cerebral tumours
Source: Nat Commun. 2022 Jul 19;13:4178. doi: 10.1038/s41467-022-31408-y (PMC9296666; doi:10.1038/s41467-022-31408-y)
Supplement: Supplementary file 4 — Supplementary Data 2 [file 41467_2022_31408_MOESM4_ESM.xlsx]

## Sheet: Sheet1
Cluster #	Patient-1-S1-C1	Patient-1-S1-C2	Patient-1-S1-C3	Patient-1-S1-C4	Patient-1-S1-C5	Patient-1-S1-C6	Patient-1-S1-C7	Patient-1-S2-C1	Patient-1-S2-C2	Patient-1-S2-C3	Patient-1-S2-C4	Patient-1-S3-C1	Patient-1-S3-C2	Patient-1-S3-C3	Patient-1-S3-C4	Patient-1-S4-C1	Patient-1-S4-C2	Patient-1-S4-C3	Patient-1-S4-C4	Patient-2-S1-C1	Patient-2-S1-C2	Patient-2-S2-C1	Patient-2-S2-C2	Patient-2-S3-C1	Patient-2-S3-C2	Patient-2-S4-C1	Patient-2-S4-C2	Patient-3-S1-C1	Patient-3-S1-C2	Patient-3-S2-C1	Patient-3-S2-C2	Patient-3-S2-C3	Patient-3-S3-C1	Patient-3-S3-C2	Patient-3-S3-C3	Patient-3-S3-C4
	UQCR10	RHOBTB3	UQCRFS1	NHP2	PIN4	SF3B5	SSR2	HSD17B10	NDUFS7	DRAP1	UQCR10	CTNNA1	RER1	POMP	FDPS	CTNNA1	CAPZB	POLR2H	RBMX	DDX17	KTN1	UBXN4	RAB10	MAP1LC3B	AP2S1	IDH3B	VBP1	DDT	CELF1	HNRNPH1	EIF3B	EIF5B	KIF5C	GOLGA7	SUB1	NDUFV3
	UBXN4	KDELR1	RAB2A	UBXN4	PKIG	FDPS	ATOX1	POLR2K	UQCRFS1	PGLS	GPBP1	CLNS1A	RHOBTB3	ELOF1	TSC22D1	RAB2A	GOLGA7	GTF2A2	ARPC2	C19orf53	PARP1	NFIB	ILF3	HDAC2	PPP4C	MLF2	ADRM1	LAGE3	SH3BGRL	TAX1BP1	NKTR	DDX17	FIS1	TSPAN6	USP1	TSPAN13
	CLDND1	RER1	ESF1	FIS1	LSM8	EEF1E1	HSD17B10	GSTM3	CSNK2B	IDH3B	SSU72	AP2M1	DRAP1	BRD2	BNIP3L	UBE2V2	SF1	RND3	GLO1	NDUFB11	SF3B5	NDUFV3	SSR2	LSM5	FAM162A	CLDND1	AP1S1	TMEM14C	ZNF428	LSM8	COX7A2	HSPA9	RER1	RTN3	SH3BGRL3	CMPK1
	MPC2	CAPZB	TCF25	CTNNA1	APOE	PFN2	NDUFS7	MAP1LC3B	FIS1	MPC2	ILF3	ATOX1	GSTM3	EIF3J	EXOSC8	CRIP2	KDELR1	CLNS1A	N4BP2L2	UBE2V2	LMO4	GOLM1	MTPN	EIF3L	NDUFB9	CYC1	TSPAN13	SAR1B	ERP29	LSM5	TMA7	ACSL3	LMO4	HP1BP3	SPAG9	ARF5
	PNISR	FAM162A	COX20	TSC22D1	UBXN4	N4BP2L2	KTN1	ELOF1	ETFB	SSU72	STMN3	RER1	ACSL3	RER1	ADRM1	CLDND1	PMPCB	ATOX1	IDH1	COA3	DNAJC8	STMN2	TLE4	MORF4L2	LSM7	POLR2E	ACSL3	TTC14	HP1BP3	SNRPB2	HP1BP3	ZFAND5	PPP4C	ZBTB20	RNPS1	EIF4A2
	RAB2A	CRIPT	TSC22D1	UBE2V2	NCAM1	RSRC1	APLP2	RER1	TIMM13	EIF6	PARP1	SERINC1	ITPA	CNPY2	MED19	MPC2	PGLS	TXNDC17	TIMM8B	NCAM1	NOP10	PPP4C	CAPZB	TCEAL8	CSNK2B	SF3B5	PNISR	ZNF462	AP2S1	POLR2H	NUDCD2	CAPZB	COPS8	LMAN1	NUCKS1	BRD2
	PDHB	ZCRB1	RWDD1	APLP2	RND3	GLO1	DRAP1	MED10	SERINC1	RAB2A	SMS	PMPCB	RAB2A	SEC11A	SCAND1	RER1	NCBP2	POLR2K	PNISR	HP1BP3	DBI	SSU72	FAM133B	PAPOLA	LSM14A	PARP1	GOLM1	LMO4	TSPAN6	TTC14	PRELID1	IER2	SQLE	SEC11A	AP1S1	MAP1LC3A
	C1QBP	SEC11A	COA3	DDT	CAPZA2	SF1	ETFB	CAPZB	PSENEN	CRIPT	GLO1	RAB11B	EIF6	POLR2K	CLDND1	LSM3	POMP	ARL4A	SF3B6	GPBP1	YWHAB	HP1BP3	PFDN2	KIF5C	FDFT1	GSTM3	COX7A2	PTPRS	RHOBTB3	POU3F3	NDUFV3	TRAPPC1	MED10	RSF1	BPTF	IFRD1
	SSU72	P4HB	NCAM1	COX5B	NDUFB3	EEF1D	PRDX6	COX7C	LAPTM4A	ITPA	UQCRC1	TAF9	TMED9	PMPCB	EIF3J	DRAP1	LSM1	MLF2	NCBP2	YBX3	LSM7	YWHAB	ARPC1A	CLDND1	PPIB	MTPN	HMGN3	HNRNPH1	PFDN5	NFIB	CRIPT	POLR2H	HP1BP3	SAR1B	SPTSSA	PAIP1
	LSM3	EDNRB	ZCRB1	TMEM14C	LSM14A	BRD2	UBXN4	AKIRIN1	TRAPPC1	COX7A2	EIF4A3	AKIRIN1	ARPC2	SCAND1	CAPZB	ADRM1	EIF3J	UBE2V2	SEC62	PIN4	RSF1	TSPAN13	C19orf53	APLP2	AKIRIN1	ITPA	SQLE	UBE2V2	GOLGA7	AP1S1	TMEM47	CLK1	RPN2	AP3S1	GCSH	OSTC
	CRIP2	UBXN4	GPBP1	SSR2	DDX18	FOSB	SF1	CLDND1	PTPRZ1	SQLE	MORF4L2	APLP2	IDH3B	EIF6	SSU72	DNAJB6	APRT	SPARC	SF1	KHDRBS3	N4BP2L2	PTPRS	MPC2	HIRIP3	ENAH	LSM1	GPBP1	RHOBTB3	NKTR	MARK3	TRMT112	PGP	SETD5	MAT2A	POLR2H	NPC2
	ATP2B1	UBE2V2	MLF2	NPC2	SRP9	HSPA9	AP3S1	SF3B6	METRN	TCF25	UBXN4	SSR2	TCF25	LSM3	DDT	COX20	POLR2K	FIS1	IDH3B	ILF3	COX7B	TMEM14C	DNAJB6	RAB2A	MTPN	PKIG	KIF5C	MARK3	NCAM1	ATP6V1G1	ADRM1	USP1	SPAG9	MAP1LC3B	USP14	NCBP2
	PGLS	GTF2H5	GTF2A2	CHCHD2	ATOX1	RBMX	RWDD1	PMPCB	SEC11A	MED10	RBMX	POMP	GOLGA7	SPOP	UBE2V2	LSM1	CSNK2B	APLP2	EEF1D	MTPN	DAD1	VBP1	EIF3L	RAB11B	CAPZB	PFDN2	LAPTM4A	TMEM165	CMPK1	CAPZA2	ARPC1A	SFXN1	IDH2	QKI	UQCRC1	WDR83OS
	COX7C	MAP1LC3B	TXNDC17	NDUFB3	ESF1	HP1BP3	TMEM165	SF1	YBX3	RHOBTB3	PKIG	SEC11A	VDAC1	APRT	MORF4L2	EDNRB	UBE2V2	NDUFA3	DPY30	NFIB	ZFAND6	FOSB	FAM49B	C4orf48	POLR2K	CLNS1A	C4orf48	UBXN4	SF3B6	TMEM165	SRSF4	ENAH	AP1S1	UBE2V2	CRMP1	ADRM1
	CTNNA1	CTNNA1	RSRC1	RAB11B	PSENEN	VDAC1	BRD2	SEC11A	SRP9	VBP1	POMP	NDUFS6	MLF2	NDUFC1	POLR2K	TRMT112	UQCRFS1	RER1	GNB2	HSD17B10	CMPK1	TXN2	TMEM59	HP1BP3	PNRC1	DPYSL3	GABARAPL2	AHSA1	DDX17	NDUFS8	FYTTD1	TMEM14C	SYNE2	FAM162A	LUC7L3	PMPCB
	HIGD1A	BRD2	GOLGA7	GOLGA7	CARHSP1	DRAP1	C1QBP	SPOP	GOLGA7	PMPCB	PGK1	LDHB	CSNK2B	CAPZB	GPBP1	AKIRIN1	MDH2	POLR2E	CFAP20	VAPA	POLR2I	CRMP1	TBCB	SLC3A2	GNL3	POLR2K	SRM	MAT2A	ARPC1A	AKIRIN1	C5orf24	TMEM167A	ARHGAP5	CNIH1	DDX17	TCEAL8
	ADRM1	CFAP20	KDELR1	EEF1D	GPX4	AKIRIN1	TAX1BP1	MDH2	POLR2K	SUB1	ELOF1	HSPA9	HIGD1A	TXNDC17	SF1	NDUFB11	IDH2	ETFB	SF3B5	LAMP1	GOLM1	COX14	COPS8	NUDCD2	PARK7	SUCLG1	SNRPN	RAB6A	DPYSL2	PPP4C	CELF1	ADRM1	LSM8	MOB4	UBE2V2	PRDX1
	KTN1	EIF6	TPI1	CARHSP1	SUB1	UQCRC1	AP2M1	CTNNA1	UBE2V2	CTNNA1	DDT	GOLGA7	EIF3J	VDAC1	TCF25	LAGE3	TMEM47	METRN	AP3S1	COX14	SSU72	RPN2	TMCO1	VAPA	TMEM14C	MDH2	PLPP3	COX5B	NDUFB11	ADRM1	MAP1LC3B	GCSH	POLR2I	YWHAB	TMEM14C	ETFB
	FDFT1	GPX4	UCHL1	FAM133B	SEC61B	OLA1	OAZ1	CSNK2B	BRD2	CAPZB	RHOBTB3	SCAND1	POLR2K	SSR3	GLO1	POLR2K	SSU72	SSR3	ELOF1	SRM	RAB10	EMC10	TCF25	FAM49B	TIMM50	TCF25	AKR1B1	SSU72	NDUFA3	GABARAPL2	PHF14	ERGIC2	ENAH	POLR2K	CEBPZ	CNIH4
	APOE	UQCRFS1	COX14	AP2M1	TIMM13	DUT	TCF25	CYB5A	SSR3	AKIRIN1	TSC22D1	UBE2V2	SRM	TCF25	NCBP2	PDHB	CTNNA1	CARHSP1	COX20	GOLM1	TMCO1	PLPP3	PDCD6	P4HB	RAB10	SSR2	ERGIC3	PPP4C	PHF14	ATP6V1F	COX7B	RBMX	CTNNA1	PPIG	RAB2A	RWDD1
	GTF2A2	AP2M1	TSPAN6	DRAP1	P4HB	NFIB	TXNDC17	GOLGA7	GTF3C6	LSM5	ATOX1	METRN	SSU72	SF1	PGK1	PLPP3	COX7B	LSM8	GOLGA7	TIMM8B	LAPTM4A	COA3	AKR1B1	CNPY2	CCDC59	TSPAN13	DSTN	AP1S1	LSM1	C4orf3	NDUFA11	NDUFS6	SSU72	RAB2A	TNRC6C	SSR3
	UBE2V2	LSM1	PTPRS	AKR1B1	AKR1B1	NOP56	COX7B	AP2M1	ATOX1	UQCR10	COPZ1	TMEM14C	UBE2V2	HSD17B10	UBXN4	TMED9	EIF6	ELOF1	TCF25	CSNK2B	TNRC6B	KHDRBS3	ERGIC3	SUPT4H1	HNRNPC	NDUFC1	RPN2	PMPCB	RAB6A	QKI	UBA1	MPC2	CKB	EDNRB	KLF6	EIF4A3
	STMN3	PTPRS	SF3B6	POLR2K	TLE4	ARL6IP6	PKIG	BRD2	MPC2	GSTM3	MED10	ARL4A	SQLE	AP2M1	IDH1	TIMM8B	DDT	SF1	DDX39A	CTNNA1	COX7C	AP2M1	NPC2	NOP10	HMGN3	HES6	TBCB	HP1BP3	SERINC1	SPAG9	SFXN1	PPP4C	PRDX6	PMPCB	TMEM258	PARP1
	COX7A2	SF1	TRMT112	MPC2	DDT	NOP10	SSU72	TXNDC17	DDT	RER1	SCAND1	PTPRZ1	PAIP1	IDH2	KTN1	SSU72	RER1	SSU72	EXOSC8	C1QBP	GOLGA7	ADRM1	TXNDC17	GPBP1	ADRM1	SMS	PPP4C	CTNNA1	DYNLRB1	COX14	VAPA	ZNF292	COX20	PLPP3	C4orf3	SNRPG
	CSRP2	GOLGA7	EIF3J	TRAPPC1	HMGN3	ELOF1	GSTM3	UBE2V2	GCSH	TMEM14C	NCBP2	COX7A2	STMN3	MAP1LC3B	ACSL3	FDPS	DDAH1	PSENEN	APOE	CAPZA2	FKBP1A	SCP2	POMP	EIF5B	GOLM1	TMEM59	MED10	PFKL	CAPZB	C5orf24	ARHGAP5	ARID1A	ERGIC3	LAMP1	ARPC1A	ENY2
	CRIPT	ELOF1	DDT	CLNS1A	TNRC6B	POLR2H	MAT2A	NCBP2	PMPCB	PGRMC1	KTN1	YBX3	NHP2	GPBP1	SEC62	CRIPT	TWISTNB	NDUFB3	C1QBP	RAP1A	EIF3J	CAPZB	RSF1	CRIPT	DDX46	CARHSP1	PDCD6	PIN4	RCN2	ZNF428	SSR3	CRMP1	C4orf3	PIGX	FAM162A	MAP1LC3B
	ATP6V1G1	CLDND1	SRM	HSPA9	ASH1L	SMS	DDX18	NFIX	SCAND1	TRMT112	CPE	GTF2A2	PDIA6	KDELR1	ZFAND6	GTF2A2	CYB5A	MDH2	UBXN4	GABARAPL2	RBMX	RSF1	ENAH	PTN	NCBP2	HIGD1A	HP1BP3	EI24	N4BP2L2	HSPA9	HTATSF1	TSPAN13	PMPCB	ARL6IP6	ILF3	UQCRC1
	PFN2	ARPC5	CAPZB	TXNDC17	CRIPT	ITPA	LSM14A	SSU72	FAM133B	CRIP2	EIF6	POLR2G	KTN1	COX7B	SRM	ITPA	GTF2H5	AKR1B1	HP1BP3	C5orf24	NCBP2	BRD2	HSD17B10	AP1S1	RSF1	ZFAND6	TRAPPC1	NFIX	NDUFC1	PFN1	RSF1	GOLM1	ARL6IP6	SRSF4	MTDH	ARPC5L
	EEF1D	CYB5A	PGLS	TIMM13	IDH1	IDH1	NDUFB3	CNPY2	AP2S1	HSD17B10	PPIG	ADRM1	TRMT112	GOLGA7	NFIB	VBP1	SUB1	TRAPPC1	UQCRC1	C4orf48	NENF	CAPZA2	PSAT1	ACO2	ILF3	SNRPG	PSAT1	TMEM258	COPS6	SAR1B	PMPCB	NDUFB4	DDT	HSPH1	PPP4C	MAGEH1
	ITPA	TWISTNB	TCEAL8	POLR2G	ETFB	PDIA6	PNISR	GTF2A2	DRAP1	MAP1LC3B	FDPS	PRDX4	CRIPT	SF3B6	BRD2	DDT	CRIPT	DRAP1	POLR2H	LAPTM4A	ADRM1	MPC2	TRAPPC1	SNRPG	MOB4	LAGE3	FDFT1	SQLE	CTNNA1	MED10	COPS6	ILF3	ZBTB20	ARPC1A	OARD1	MKRN1
	WLS	POMP	SEC11A	CSNK2B	KDELR2	FKBP8	PSAT1	PFKL	ARL4A	DDT	N4BP2L2	NDUFB3	WLS	FABP5	STMN3	LSM14A	SEC11A	GOLGA7	ITPA	TCF25	DDX18	GOLGA7	UBXN1	SSU72	GPBP1	SF3B6	TIMM8B	GCSH	RAB10	C1QBP	SPAG9	PMPCB	MAGED2	GTF2A2	GABARAPL2	FKBP1A
	DDT	VAPA	CTNNA1	GPBP1	LSM5	PIGX	UQCRFS1	PNISR	VDAC1	ATP6V1G1	EIF3J	ETFB	BRD2	AKIRIN1	SF3B5	CAPZB	ADRM1	ADRM1	PRDX4	TMED10	RTCB	HSD17B10	TAGLN3	CLNS1A	PNISR	SCAND1	AP2M1	BRD2	YBX3	DDT	HSD17B10	LSM1	UFC1	NFIX	HNRNPH3	EDNRB
	HSPA9	PRELID1	SUB1	KTN1	UQCR10	TIMM50	SCP2	POLR2E	NDUFC1	PFKL	UCHL1	ELOF1	MPC2	UBXN4	CSRP2	SF3B5	MCL1	NHP2	TSPAN3	NDUFB9	KMT2A	LSM3	CNN3	GABARAP	LUC7L3	STMN2	ARPC5	LBR	SCAND1	RAB7A	MAT2A	ZNF664	NDUFB4	IGFBP2	PGRMC1	MORF4L2
	TIMM8B	TCEAL8	APRT	RAB6A	CD81	SSU72	EDNRB	CPE	PFKL	LSM14A	HP1BP3	KTN1	ADRM1	GTF2A2	MAP1LC3B	BEX1	DAD1	CTNNA1	PKIG	MED10	NDUFS7	MYL12B	HIF1A	SEC61B	CLK1	HNRNPH3	DYNLRB1	MED10	PRDX1	PMPCB	NCBP2	RAB6A	SH3BGRL3	N4BP2L2	LSM3	MACF1
	IDH3B	HSD17B10	ZNF706	METRN	SNRPN	SEC62	RER1	TCF25	CLNS1A	SPCS2	BEX1	RAB6A	AKIRIN1	KRTCAP2	C1QBP	PMPCB	POLR2E	TMEM50A	C4orf3	FAM162A	ST13	POU3F2	MIDN	SRM	EMC10	FKBP1A	SERINC1	UFC1	SPCS2	UBA1	LSM3	CKAP4	DDAH1	WDR83OS	CTNNA1	RSF1
	GPBP1	POLR2K	CRIPT	MDH2	TTC14	GOLGA7	CYB5A	ATP6V1G1	TMEM14C	GOLGA7	FKBP8	RCN2	HIF1A	TRMT112	PAIP1	IDH3B	MAP1LC3B	SEC11A	ATP2B1	ATOX1	PSPC1	TCF4	GPBP1	PTPRZ1	APLP2	YWHAB	COA3	POLR2J	PTGES3	SSR4	KLF6	RAB2A	TTC14	ARPC2	COPS8	ENAH
	LAGE3	EIF5	POMP	YWHAB	TPI1	TIMM8B	EIF4A3	LSM3	NDUFA3	KTN1	PNISR	NDUFS7	PLPP3	ADRM1	UCHL1	TMED10	UQCR10	SERINC1	PDIA6	TSPAN13	PRELID1	MACF1	NCAM1	TAGLN3	COPS8	ETFB	NCBP2	MAP1B	VBP1	AKR1B1	MAP1LC3A	GTF3C6	FXYD6	ZNF706	RER1	SPCS2
	PTPRS	ZNF706	PGRMC1	NDUFS7	TIMM8B	BAZ1B	RHOBTB3	SERF2	POLR2G	TMED10	CLDND1	RAP1A	ELOF1	AP3S1	TMED9	EEF1D	ZCRB1	CAPZB	CNIH4	TNRC6B	MKRN1	DSTN	LSM1	SSR2	TMEM50A	LSM5	ZNF24	AKIRIN1	POLR2H	MAGED2	RTF1	PFN1	DDX18	ATP2B1	TXNDC17	FEZ1
	EIF4H	ATOX1	POLR2E	ATOX1	TNRC6A	PTPRS	POLR2E	TMEM165	PPP4C	NCBP2	CNPY2	FAM133B	FERMT2	DAD1	ZNF24	FEZ1	MED19	SF3B6	STUB1	SSU72	C4orf3	POU3F3	HNRNPH3	HIF1A	GTF2A2	TXN	RSF1	ARHGAP5	LSM8	KIF5C	SPCS2	GPX1	MPC2	CELF1	NDUFA1	ZNF24
	PNRC1	NFIX	P4HB	BRD2	MKRN1	CYC1	TIMM13	SCAND1	HSPA9	ADRM1	TMED9	DDT	VBP1	CTXN1	ARL4A	GOLGA7	GTF2A2	TMEM14C	TSC22D1	AKR1B1	KDELR2	AP2S1	CLNS1A	TCF25	LSM3	ARPC2	MYL12B	DDAH1	WDR83OS	SSU72	CLNS1A	HTATSF1	RHOBTB3	COX4I1	GTF3C6	DNAJC8
	HIF1A	AP3S1	BSG	ETFB	EIF3G	AP3S1	TMCO1	PGRMC1	INSIG1	PDHB	FXYD6	SPARC	CAPZB	NCBP2	PLPP3	EIF4H	VBP1	AP2M1	EIF3J	MAP1LC3A	FEZ1	C5orf24	CARHSP1	FKBP8	UBXN4	NME1	EMC10	PAFAH1B2	MACF1	CSRP2	RAB2A	UPF3B	CLK1	COA3	ARID1A	MOB4
	FOSB	MKRN1	DPY30	LUC7L3	POLR2E	EIF3K	PMPCB	AP3S1	RAB6A	PNISR	DUT	EIF3J	BNIP3L	POLR2E	UQCRC1	SF3B6	COA3	SF3B5	VPS35	EIF3J	POLR2E	TBCB	DDX17	TMEM59	AHSA1	SMDT1	C19orf53	DRAP1	UQCR10	CTNNA1	THOC2	C5orf24	MIDN	SUMO3	HAT1	MAGED2
	TMED10	AKIRIN1	EIF6	SEC11A	GSTM3	PKIG	IDH2	POMP	LDHB	SOD2	C4orf3	UQCRFS1	HINT1	RUVBL2	COX7A2	MED10	CNPY2	SMS	DDT	MPC2	NDUFB10	ERGIC2	PPP4C	ARPC1A	MED10	DBNL	ZEB2	FUS	CLNS1A	CNN3	EDNRB	RER1	WLS	ETFB	NDUFB4	ARL2BP
	PLPP3	MED19	MAP1LC3B	HSD17B12	RBBP6	C4orf3	UBE2V2	CLNS1A	GTF2A2	MLF2	SF1	TXNDC17	HSD17B10	CD81	HSD17B10	ILF3	NDUFC1	PRDX4	STMN3	KIF5C	CARHSP1	RAB10	MYDGF	COPS8	NOP56	UQCRC1	LY6H	NR2F1	POLR2K	DDX46	LDHA	IDH1	TMEM165	C11orf58	VPS35	PDIA6
	EDNRB	BSG	PMPCB	UQCRFS1	TCF25	SEC61B	MYL12A	PRELID1	LAGE3	GDE1	SNRPG	LAPTM4A	FDPS	PRELID1	GOLGA7	POMP	CLDND1	UFM1	NUCKS1	TRAPPC1	ERGIC3	NDUFB11	PTPRS	MDH2	PDCD6	ADRM1	TRA2B	ARPC5	NDUFA11	UBE2V2	COPZ1	DRAP1	RSF1	SEC61B	CAPZB	SH3BGRL
	MAP1LC3B	POLR2E	RAB10	NDUFS6	LAPTM4A	CPE	SPOP	EIF6	APLP2	PLPP3	PFKL	POLR2E	LSM14A	PGRMC1	FXYD6	GDE1	TMEM165	NDUFS6	CYC1	NCBP2	TPM1	LAMP1	NDUFS7	DNAJC8	RBPJ	HSPA9	AP2S1	ATOX1	CSNK2B	TMEM258	DYNLRB1	TEAD1	SSR4	UBL5	UFC1	ZCRB1
	GDE1	APLP2	FSTL1	PRDX4	COX7C	ARL2BP	TIMM8B	GTF2H5	TCF25	TMED9	NOP10	KDELR1	UQCR10	MYL12A	NDUFB11	PGLS	KRIT1	NDUFS7	CAPZB	EIF3G	PFDN2	DAD1	DAD1	ESF1	MAP2	FSCN1	CAPZB	NENF	GTF2H5	RHOBTB3	SAR1B	NDUFV3	ATP6V1G1	TMEM165	TSPAN13	HAT1
	INSIG1	TCF25	TMEM165	MAT2A	RAB1A	DDX39A	PARK7	LSM14A	SSR2	DBNL	UBE2V2	NPC2	SPOP	TPM1	BEX1	APRT	COX7A2	SCAND1	CNPY2	ESF1	C1QBP	AP1S1	ADRM1	IDH3G	CHTOP	CSRP2	PABPN1	ENAH	NUDCD2	SH3BGRL3	PKIG	LMO4	PABPN1	MKRN1	ZFAND5	SRSF4
	ZNF24	LSM3	RER1	GTF2A2	APLP2	UCHL1	KRIT1	UBXN4	GPI	GTF2A2	PLPP3	ESF1	IDH1	ARL4A	CNPY2	EIF3J	PNISR	SNX5	GTF2A2	SRSF4	SSR2	RBPJ	EIF3J	ERGIC3	VAPA	GTF2A2	C1orf43	ATP6V0B	CFAP20	GPX1	DLD	LBR	TEAD1	TXNDC17	N4BP2L2	USP1
	ZFAND6	DAD1	C4orf48	RAB2A	NFIB	TMEM165	FAM181B	GPBP1	NHP2	UBE2V2	DBNL	CSNK2B	GNB2	PSAT1	PRDX6	GSTM3	HSD17B10	SERF2	FDFT1	MACF1	HMGN3	TTC14	NCBP2	MIEN1	NDUFS7	COX14	POU3F3	CAPZA2	PRDX4	ASH1L	TNRC6A	GPX4	NDUFS6	SERINC1	VPS29	COA3
	TCF25	GPBP1	LIX1	PMPCB	POLR2G	PPIG	PTPRA	PGLS	POLR2E	STMN3	TIMM8B	CHCHD2	UQCRC1	CLNS1A	EIF6	C1QBP	AP2M1	MCL1	POMP	ERGIC2	GTF2A2	NDUFA13	UQCRC1	SNRPB2	SCG5	EIF6	SCG5	COX20	AK2	PSAT1	CSPG5	ATP2B1	PNRC1	TALDO1	NDUFB3	MANF
	APRT	NHP2	VBP1	RPN2	SPAG9	C1QBP	CNPY2	KDELR1	GPBP1	UCHL1	CYC1	SSR3	PGLS	MED19	DRAP1	TCF25	TCF25	TCF25	FXYD6	SCAND1	CYC1	ARPC1A	GTF2A2	EIF6	ERGIC3	DNAJC8	NDUFS6	NEMF	TMEM165	ENAH	CYC1	DLD	ARPC5	RBPJ	SSR4	TALDO1
	FXYD6	CSNK2B	MDH2	SSU72	TMEM165	RUVBL2	TMX1	VBP1	EIF3G	CSNK2B	MAGED2	LSM8	RAB10	PRDX4	DNAJB6	FXYD6	CPE	MPC2	COA3	CRMP1	ARL4A	ILF3	ZCRB1	NDUFV3	AK2	TXNDC17	ELAVL3	RBM5	CKAP4	ARHGAP5	VGLL4	ERP29	ADRM1	YBX3	SSU72	DBNL
	UQCRC1	GTF2A2	ATP2B1	POLR2E	RTF1	SPCS2	GTF2A2	APLP2	SSU72	PKIG	OLA1	NHP2	NCBP2	DPYSL2	SPCS2	PNRC1	AP3S1	ESF1	DUT	RBMX	POLR2J	UBE2V2	TRMT112	TMBIM6	NDUFA6	NFIA	TMEM165	VGLL4	UQCRC1	TNPO1	LUC7L3	CAPZA2	ATP6V0B	NDUFC1	ERGIC3	NUDCD2
	POLR2K	TRMT112	POLR2K	TMEM50A	MAT2A	RWDD1	C4orf3	NHP2	CPE	EEF1D	LSM14A	MED10	COPZ1	FEZ1	AKIRIN1	ELOF1	TXNDC17	ISCU	ARL2BP	POMP	MAGEH1	AKR1B1	ARL4A	C19orf53	C5orf24	FDPS	ATOX1	TNRC6B	MED10	NDUFS6	POLR2H	SH3BGRL	SNRPB2	SSR3	RAB7A	POLR2K
	LSM14A	COA3	VPS35	PPP4C	SERF2	DDT	MAP1LC3A	RND3	CTNNA1	UBXN4	GTF2A2	CNPY2	EEF1D	GTF2H5	PPIB	TMEM14C	FOSB	PKIG	LAGE3	VBP1	RAB2A	PRELID1	AP1S1	COA3	C18orf32	CRIPT	CLK1	ATP6V1G1	DDX18	NPEPPS	TMEM167A	NDUFB9	THOC2	EI24	WDR83OS	LY6H
	EIF6	KDELR2	NKTR	RER1	AP2S1	RSF1	UCHL1	EIF3J	PTPRA	ZFAND6	HNRNPUL1	AP2S1	GLO1	BOLA3	RAB2A	PKIG	GPBP1	PTPRA	DRAP1	ARPC2	ATF4	HMGN3	GOLGA7	MLF2	CCDC88A	SCG5	SERF2	UBA1	UBE2V2	THOC2	TXNDC17	ARPC5L	NDUFB10	TCEAL8	ODC1	YWHAB
	POMP	CD81	CSNK2B	NDUFC1	TRAPPC1	CAPZB	NDUFA3	UQCRFS1	ATP6V0B	ACSL3	USP1	PFKL	CLNS1A	ATP6V1G1	CNIH4	VDAC1	EDNRB	PTPRZ1	MED10	ZBTB20	PHF14	SRM	IDH3G	MPC2	PABPN1	VAPA	DRAP1	CKAP4	TMEM47	ARPC3	IDH2	HNRNPH3	GOLM1	MDH2	ISCU	RAB10
	ELOF1	BNIP3L	LSM1	SF1	STMN3	COPZ1	NDUFS6	SNX5	KDELR1	TXNDC17	NFIB	UFM1	CRIP2	UBE2V2	DNMT1	ARPC5	NFIX	LSM3	COPZ1	TMX1	GPBP1	DAZAP2	CYC1	ETFA	NOP10	FDFT1	SSU72	THOC2	ARPC5L	HAT1	DAZAP2	KMT2A	LSM5	GOLM1	POLR2G	AP3S1
	RER1	IDH2	TMEM47	LSM7	EIF3J	RAB2A	RAB2A	VAMP3	EEF1D	HIGD1A	HSD17B12	FIS1	TMEM14C	ATP6V0B	COX7B	UQCRC1	LSM14A	PFKL	CLDND1	CD81	PGRMC1	TNRC6B	ESF1	STRAP	FUNDC2	KDELR2	PTPRS	FOSB	ARPC2	MKRN1	BRD2	EI24	NPEPPS	HSD17B12	BEX1	COPZ1
	SSR2	ESF1	NDUFV3	NDUFA3	RPN2	FEZ1	VAMP3	TRMT112	TXNDC17	LDHA	ARPC2	LSM3	DBNL	UQCRFS1	DDX39A	SQLE	P4HB	NPC2	ZNF24	TMEM50A	GRB2	SCAND1	SCG5	IER2	MYL12A	EIF3G	SCP2	RPN2	WLS	NDUFB4	EFTUD2	NDUFB3	PFN1	CTNNA1	ACSL3	CHTOP
	GOLGA7	SSU72	VAPA	RCN2	TAX1BP1	NDUFC1	ATP6V1G1	MED19	COX5B	COPZ1	CNIH4	NDUFA13	CFAP20	GSTM3	VDAC1	KTN1	UBXN4	RBPJ	ILF3	CLNS1A	MPC2	TIMM8B	EIF3G	DPM3	RBM8A	PSAT1	UBXN4	ARL6IP6	LMAN1	UBXN4	ERGIC3	NDUFA1	CFAP20	UQCRC1	KRIT1	SQLE
	AKIRIN1	FXYD6	ADRM1	TXN	CTNNA1	ACSL3	EI24	MPC2	RAB11B	BEX1	ARL6IP6	POLR2K	CTNNA1	SERF2	ECI2	UBXN4	FAM162A	INSIG1	RTF1	UBXN4	POU3F2	EIF3G	EEF1D	CISD1	DSTN	BOLA3	MTPN	TRIM2	ZCRB1	UFC1	MAGED2	CCDC88A	TWISTNB	PHF14	UPF3B	CD81
	DRAP1	PMPCB	DAD1	ARL4A	SEC11A	PDCD5	NHP2	TSPAN6	UFM1	UQCRFS1	CAPZB	ISCU	SUB1	SPCS2	GTF2A2	MLF2	BNIP3L	HSPA9	HMGN3	SMS	DDR1	TRAPPC1	CSNK2B	NDUFC1	GOLGA7	HSD17B10	NDUFV3	TRAPPC1	MAT2A	MAP2	NHP2	CDH2	DRAP1	LAGE3	DDT	PUF60
	TMX1	MED10	ELOF1	ATF4	CLK1	IDH3B	EEF1D	APRT	LSM8	CPE	TCF25	DBI	TCEAL8	TMEM165	RER1	CSNK2B	ATP6V1G1	CPE	OLA1	SRP9	COX6C	ATF4	SRSF4	YWHAB	EIF5	TXN2	TNRC6B	PRRC2A	TAF9	RAB6A	PGRMC1	PIN4	OST4	ADRM1	COX7A2	HADH
	CPE	TMED9	UBE2V2	AP2S1	COX20	CFAP20	CLNS1A	IDH2	TAX1BP1	PSENEN	EXOSC8	VDAC1	VPS29	MED10	ARL6IP6	SEC62	TIMM8B	FAM133B	MCL1	AP2M1	EIF3G	CLIC4	NDUFB11	FAM162A	C4orf48	TMEM147	ILF3	SUB1	AHSA1	VBP1	CNIH1	NPEPPS	AKIRIN1	TCF25	TMEM165	TNPO1
	SNX5	NCBP2	STMN3	KDELR1	NCBP2	UBXN4	HSD17B12	MAGED2	CNPY2	POLR2K	TMEM165	GPI	GTF2A2	MAT2A	DAZAP2	ATP6V1G1	APLP2	BRD2	SUB1	DNAJB11	NCAM1	HSPA9	TMEM147	CTNNA1	TSPAN13	PFKL	PFDN2	COPS8	RND3	RER1	ATP2B1	DKC1	CYC1	CNPY2	ARPC5L	COX7C
	FDPS	SNRPN	DNAJB6	ISCU	MSI2	FUNDC2	HMGN3	FAM181B	CLK1	DNAJB6	CFAP36	PNISR	COX7B	RAB10	MAP1LC3A	HMGN3	MED10	DPY30	SMS	COPS8	TAX1BP1	C4orf3	C1QBP	HNRNPA2B1	MIEN1	CNPY2	RBPJ	SPAG9	INSIG1	COPS8	POLR2K	CELF1	TMEM258	TBCB	CKAP4	ZNF706
	PMPCB	TMEM165	UBXN4	PPIG	NDUFS7	MPC2	UQCRC1	ARL4A	CCDC59	ARPC2	SOD2	CPE	PMPCB	LSM14A	LAMP1	COPZ1	LSM3	MAT2A	ARL6IP6	LSM3	AKIRIN2	POMP	ZFAND6	SNRPD2	CSPG5	COPS8	DNAJB11	NDUFB3	ALDH2	ZNF131	SEC61B	ARPC1A	DBNL	PPDPF	TMED10	UQCC2
	GNB2	RAB11B	MED19	VPS29	NHP2	DPY30	GTF3C6	VPS29	NDUFS6	ETFB	FKBP1A	CAPZB	DNAJB6	NHP2	UQCR10	RAB10	TCEAL8	CNPY2	CTNNA1	RND3	TRMT112	POLR2K	TMEM256	TXN	MPC2	ERGIC3	DPYSL3	LSM8	RER1	SH3BGRL	CTNNA1	SYNE2	PAFAH1B2	AP2S1	DDX18	EGR1
	ARPC2	CPE	SSU72	RBPJ	SSR2	COTL1	ARL4A	CD81	PAPOLA	EIF3J	LAGE3	RAB10	CLDND1	CSNK2B	ATOX1	COX7B	NDUFV3	PARK7	NDUFB11	LY6H	POU3F3	TRMT112	DNAJB11	DPYSL2	ANKRD10	MYL12A	VPS29	ASH1L	COPS8	FOSB	MAP2	THOC2	FUS	AK2	BCAP31	MTHFD2L
	RSF1	VPS29	GTF2H5	CLK1	RAB11B	SF3B6	PPIB	VDAC1	NDUFB3	VPS29	ADRM1	ARPC2	MED19	VAMP3	LSM8	STMN3	RHOBTB3	ELAVL3	SSU72	ATP6V1G1	NUDT3	MTPN	OLA1	KDELR2	SRM	TOMM22	UBE2V2	NUDT3	CLK1	ARPC5	EI24	DBNL	AP2M1	CYB5A	UBA1	TSPAN6
	EIF3J	ATP6V1G1	FAM181B	LSM8	FXYD6	REXO2	FKBP1A	ATP6V0B	SEC62	VDAC1	NDUFC1	TRAPPC1	PKIG	MAGED2	ELOF1	CLNS1A	VAMP3	GPI	FAM133B	SCP2	RTF1	MAGED2	DPM3	PAIP2	CNIH4	NCBP2	THYN1	KRIT1	TXNDC17	CD81	TMX4	INSIG1	TMEM14C	APRT	ATP6V1F	DBI
	CLK1	DAZAP2	VGLL4	MAPK1IP1L	DRAP1	CAPNS1	TBCA	SPCS2	SF3B5	ISCU	STUB1	INSIG1	LSM5	FXYD6	TFG	APOE	RUVBL2	PAPOLA	DAZAP2	DDX18	BAZ2B	PPDPF	MLF2	SF3B6	ZNF24	TMEM14C	NDUFB3	ERGIC3	LAGE3	TXNDC17	STOML2	TMED9	CRIP2	RWDD1	COPZ1	PFDN5
	FEZ1	APRT	STUB1	SCAND1	C4orf3	MAP1LC3A	IDH1	C9orf78	TMCO1	CADM1	SF3B6	TCF25	HSP90B1	PFDN6	NDUFC1	ISCU	SNX5	UQCRFS1	CLNS1A	TMEM165	RAB11B	RAB2A	NREP	COX4I1	NCAM1	THRA	HSD17B10	KIF5C	FKBP1A	RPN2	MYL12B	BEX1	CSRP2	ARL4A	RBM8A	RTF1
	ARL2BP	RUVBL2	SF1	GTF3C6	RSF1	SSBP4	EIF6	FABP5	BCAP31	FXYD6	RAB11B	SF3B5	FAM181B	TIMM8B	VPS35	PSENEN	CTXN1	COX7A2	BEX1	MIEN1	NSG1	C1orf43	GTF3C6	SMIM15	QKI	GTF2I	RAB10	CLK1	GPX4	ARL6IP6	HAT1	RSF1	LRRC58	LUC7L3	POU3F2	PAPOLA
	VDAC1	TIMM8B	RAB11B	TCF25	MYL12B	STMN3	SCAND1	KTN1	AP2M1	SSR2	ACSL3	COX7B	UBXN4	CTSD	C4orf48	MAP1LC3B	ELOF1	RPN2	POLR2K	NDUFB3	PABPN1	NDUFA6	POU3F3	NDUFA6	COPZ1	NDUFS7	ERGIC2	MPC2	NDUFB9	TWISTNB	LSM8	NUDCD2	POU3F3	ENAH	TMX4	SUMO3
	PGRMC1	TIMM13	NCBP2	TECR	POLR2K	UBE2V2	RAB1A	CFAP36	UBXN4	C9orf78	SEC62	PTPRA	TRAF4	NDUFV3	HNRNPUL1	NCBP2	FXYD6	NDUFC1	UCHL1	NUDT3	ATP6V1E1	SSR2	EVL	ATP6V0B	HSPA9	SPTSSA	KHDRBS3	BCAP31	ASAP1	RSF1	THYN1	TWISTNB	TAX1BP1	NOP10	EIF5B	TFG
	SF3B6	VBP1	SNRPN	C9orf78	SCP2	EIF6	C4orf48	PRDX1	NPC2	NHP2	VAMP3	PPP4C	FXYD6	CFAP20	N4BP2L2	ZFAND6	FAM133B	GTF2I	SNRPG	ARPC1A	TCF25	VAPA	HMGN3	TSEN34	BRK1	SNX6	HSPA9	TMEM47	PAPOLA	EIF3B	VPS35	GPATCH8	PSAT1	MED28	ADRM1	DLD
	DPM3	SNX5	RTF1	SERINC1	TXNDC17	NDUFB11	SEC61B	DPY30	ELAVL3	EIF4H	SCP2	SF1	APRT	CLIC4	RWDD1	HIGD1A	CFAP36	CLK1	RAB2A	ATF4	POLR2C	NUDT3	NDUFB9	GTF2A2	POLR2G	MTHFD2L	AHSA1	TNPO1	TMX4	TMEM14C	STMN3	STMN3	N4BP2L2	ECHS1	BAZ1B	UBL5
	CAPZB	ATP6V0B	PHF14	EIF3G	KDELR1	NUDCD2	CSNK2B	NDUFC1	SERF2	CLK1	RNF5	VAMP3	MED10	VPS29	PPIH	UCHL1	BEX1	RCN2	FUNDC2	COPZ1	IDH1	NKTR	DDR1	TXN2	DNAJB6	EMC10	MPC2	GTF3C6	STOML2	RBM5	DDX17	POLR2F	ARL4A	DDX18	TMX1	METTL9
	DAZAP2	SREK1IP1	SH3BGRL	CNPY2	TMEM59	IDH2	KDELR1	FSTL1	ATF4	TIMM8B	COX20	MPC2	UQCRFS1	SSU72	HSPA9	MED19	SPOP	AP2S1	FEZ1	CAPZB	BAZ1B	MCL1	PTN	ETFB	YWHAB	APLP2	TSC22D1	TMX4	SEC61B	COX20	ZNF706	ZNF148	PDCD6	C9orf78	VBP1	RBPJ
	CSNK2B	SUB1	MYL12B	ARPC2	SSU72	EIF4A3	MAP1LC3B	CFAP20	PRDX4	TMEM165	RAB2A	PKIG	ZFAND6	PGLS	TMEM50A	C9orf78	SF3B6	SCG5	UBE2V2	EIF4H	CLIC4	SF1	AP3S1	PAFAH1B3	ARPC5	LY6H	ENAH	PFN1	PAFAH1B2	PRPF8	HSD17B12	PABPN1	ZNF428	PRDX4	AHSA1	THOC2
	TCEAL8	TAGLN3	VPS29	SF3B6	CADM1	EXOSC8	POLR2K	ATOX1	CAPZB	RAB10	GOLGA7	ACLY	MYL12A	EI24	FUNDC2	SRM	TRMT112	PPP4C	DDOST	RSF1	ARPC1A	KLF6	ATP6V1G1	GRB2	SEC61B	PODXL2	UFC1	VBP1	ARL6IP6	BCAP31	UBE2V2	AKIRIN1	RCN2	COX20	RTF1	MED28
	COPZ1	NFIB	KRIT1	RND3	GTF2A2	MED10	PFN2	CTSD	MLF2	TCEAL8	CFAP20	ATP6V0B	MAP1LC3B	VBP1	RSF1	ARL2BP	ZNF706	POLR2G	TRMT112	SUCLG1	FKBP8	DRAP1	ATF4	MYL12A	AP1S1	CMPK1	ZFAND5	RCN2	C9orf78	HP1BP3	SERINC1	DNAJB11	DDX17	NDUFA3	FDPS	SCAND1
	MED10	NUDCD2	ENAH	ELOF1	CFAP20	MAPK1IP1L	NDUFB10	ZCRB1	LUC7L3	TMX2	PPIH	BRD2	SMS	C1QBP	COX20	EMC10	ARPC5	UBXN4	BNIP3L	ATP2A2	NDUFA13	SERINC1	SMS	MOCS2	LSM5	UBE2V2	PTPRA	FYTTD1	SUB1	UCHL1	PPIG	C4orf3	NDUFV3	RAB10	HSD17B10	AHSA1
	COA3	MAGED2	TECR	ZNF706	YWHAB	PPIH	SSBP4	SNRPN	GABARAPL2	COX7B	IER5	SRP9	PNISR	C1orf43	CYC1	EIF6	PNRC1	CSNK2B	TMEM165	IDH1	TMEM165	PSAT1	MTHFD2L	ATP6V1E1	COPS6	PPP4C	VAPA	NDUFV3	RAB2A	MYO10	DDT	COPS8	BNIP3L	MRFAP1	KIF5B	VGLL4
	HMGN3	MPC2	ARPC5	CAPZB	MAP2	DNAJC2	TMEM50A	CTXN1	MED10	TMEM50A	DAZAP2	PAPOLA	SSR2	AKR1B1	CLNS1A	PGRMC1	ESF1	MAPK1IP1L	ISCU	TMEM256	SF3B6	DDX18	SUCLG1	STMN3	SREK1IP1	NEDD8	PRELID1	ZNF428	VAMP3	IER5	LMO4	FKBP2	C1QBP	DDX17	FSTL1	SPOP
	NCBP2	NDUFV3	GDE1	SPARC	NDUFC1	COA3	FXYD6	MLF2	SF1	SF3B6	REXO2	GCSH	POMP	N4BP2L2	FKBP8	DBNL	CADM1	RWDD1	PSAT1	ERGIC3	FAM49B	ATOX1	TMEM14C	ENAH	TRAPPC1	CLIC4	HSD17B12	TRIM24	TRAPPC1	DAZAP2	COA3	SSR4	CLIC4	SPCS2	HNRNPR	GHITM
	ECI2	IFT43	EIF5	LSM3	KTN1	ATP6V1G1	KDELR2	FXYD6	DNAJC2	STUB1	ERP29	NXT1	PFN2	APLP2	MPC2	COA3	ISCU	TSC22D1	ECI2	FERMT2	SERF2	CCDC88A	HSPA9	TMCO1	MYO10	SEC11A	BCAP31	EIF3B	FOSB	CLK1	AP2S1	MED10	CAPZA2	TFG	UBXN4	CLNS1A
	SOD2	ESD	DAZAP2	SCG5	NDUFA13	COX7B	ELOF1	PSAT1	ESF1	RSF1	DPY30	NDUFC1	FAM133B	SNRPN	SF3B6	TMX1	MAGED2	IMPDH2	LSM14A	NEMF	POLR2G	COX7C	PRELID1	NDUFB9	RPN2	ATP6V1E1	NHP2	ATP2B1	ZNF24	RAB10	GOLM1	NDUFB10	NENF	TMX4	NFIX	WLS
	CAPNS1	SERF2	LSM14A	GOLGB1	COX7B	PARP1	EMC10	CAPNS1	PDCD6	CTSB	SRM	BCAP31	TXNDC17	ZCRB1	RNF5	SPCS2	SNRPN	LUC7L3	SSR3	TRMT112	HNRNPH3	TMEM165	IDH1	DRAP1	FEZ1	DDX18	DPM3	MPC1	DPM3	PABPN1	MED10	UBXN4	HAT1	PTGES3	TMEM59	EIF6
	IFRD1	HSD17B12	ARL2BP	UFM1	RAB6A	PMPCB	N4BP2L2	DCLK1	ELOF1	ARPC5	VPS35	CLIC4	ALDH2	HSD17B12	EEF1D	ARPC2	N4BP2L2	RAB10	ADGRG1	NOP10	HP1BP3	PDCD6	RTF1	PHF14	DAZAP2	RAB11B	MAGED2	SSBP1	UBL5	DPYSL3	DDX18	TDG	CXADR	BRD2	PABPN1	SEC11A
	TMEM14C	ISCU	TMX1	PFKL	TMEM14C	HNRNPUL1	MSN	TCEAL8	CTSD	CLNS1A	HSD17B10	SSU72	TIMM8B	KDELR2	PGLS	HSD17B10	CFAP20	RAB2A	HSD17B10	TAX1BP1	APLP2	ERGIC3	AP2S1	EIF4E2	C9orf78	DDX1	CCDC88A	ERP29	QKI	CAPZB	REXO2	CYC1	UBE2V2	MTDH	CDH2	NFIX
	FARSA	FAM181B	IER2	ACLY	FKBP8	BEX1	LSM5	HSD17B12	NXT1	FEZ1	AKIRIN1	VGLL4	SPCS2	TMX2	MED10	COX7A2	C9orf78	GTF3C6	PTBP1	NDUFV3	TMEM147	TMED9	DNAJC8	DNAJC15	SMS	EIF3L	SYT11	ZNF24	MORF4L2	NDUFV3	DPY30	BCAP31	MKRN1	REXO2	PFKL	LMAN1
	MANF	ATP1B3	IFRD1	ESF1	AP2M1	MKRN1	FEZ1	TIMM13	EI24	SRM	C9orf78	NDUFV3	FEZ1	ALDH2	HP1BP3	STUB1	FAM181B	YBX3	SSBP4	COTL1	IFRD1	C19orf53	SEC11A	CAPZA2	RND3	ADGRG1	TMEM14C	GPX1	NDUFV3	SETD5	CLK1	BAZ1B	NDUFB3	SPAG9	FIS1	TXNDC17
	BEX1	CLK1	COX7B	NDUFS8	TRAF4	HSD17B12	CAPZA2	NDUFV3	NDUFS8	SF1	WBP4	NDUFS8	ARL2BP	TSC22D1	DNAJC15	RSF1	EI24	TSEN34	CRIP2	NFIX	UQCR10	HIF1A	SCP2	ILF3	HSD17B10	UQCC2	ARPC1A	ARPC5L	SUMO3	TLE4	RAB10	POLR2K	ATP6V1F	PRELID1	PSAT1	TMEM147
	NFIB	PGLS	DDX18	TRMT112	HSD17B10	RER1	NFIA	FEZ1	GTF2I	FDPS	COX7B	SCP2	C9orf78	ZFAND6	FARSA	REXO2	ATP6V0B	UQCRC1	TMED9	RBPJ	TMED2	EIF5B	DPY30	HSPH1	DDX18	ATP6V0B	HNRNPC	STMN3	CNPY2	ERP29	PPP4C	AP1S1	PODXL2	DCLK1	NUDT3	MLF2
	VBP1	KRIT1	IDH2	NFIA	NDUFV3	COX20	FAM133B	TMX2	PKIG	LSM3	C1QBP	DRAP1	LSM3	GOLGB1	NHP2	TCEAL8	ADGRG1	ACLY	CTSD	SERINC1	NKTR	COX6B1	LUC7L3	PAIP1	SF1	MRFAP1	SSR2	ZNF451	MAPK1IP1L	MAT2A	BNIP3L	SREK1IP1	TLE4	JKAMP	NDUFB9	IFT43
	NDUFB11	TMED10	SNX5	GCSH	DAZAP2	RTF1	RTF1	DNAJB6	RCN2	REXO2	ISCU	UCHL1	SF1	TMED9	PNISR	FKBP1A	VAPA	NDUFV3	STOML2	ZFAND5	SH3BGRL	SEC11A	NUDT3	DAZAP2	MLF2	HIF1A	UQCRC1	ZBTB20	DPY30	SCP2	MIEN1	BRD2	RAB10	DPYSL3	ENAH	RPN1
