# Supplementary material for: A brain precursor atlas reveals the acquisition of developmental-like states in adult cerebral tumours
Source: Nat Commun. 2022 Jul 19;13:4178. doi: 10.1038/s41467-022-31408-y (PMC9296666; doi:10.1038/s41467-022-31408-y)
Supplement: Supplementary file 6 — Source Data [file 41467_2022_31408_MOESM6_ESM.xlsx]

## Sheet: Figure 2b
timepoint	timepoint_numeric	frac_mean_norm_timepoint	annot
E12.5	1	0	Active NSCs
E12.5	1	1	Embryonic RG
E12.5	1	0	Juvenile RG
E12.5	1	0	Quiescent NSCs
E14.5	2	0.0518515	Active NSCs
E14.5	2	0.938567	Embryonic RG
E14.5	2	0.00958135	Juvenile RG
E14.5	2	0	Quiescent NSCs
E16.5	3	0.244778	Active NSCs
E16.5	3	0.438625	Embryonic RG
E16.5	3	0.316597	Juvenile RG
E16.5	3	0	Quiescent NSCs
P0	4	0.638805	Active NSCs
P0	4	0.0109174	Embryonic RG
P0	4	0.350278	Juvenile RG
P0	4	0	Quiescent NSCs
P2	5	0.545079	Active NSCs
P2	5	0.00498946	Embryonic RG
P2	5	0.449931	Juvenile RG
P2	5	0	Quiescent NSCs
P7	6	0.453705	Active NSCs
P7	6	0.000574013	Embryonic RG
P7	6	0.545147	Juvenile RG
P7	6	0.000574013	Quiescent NSCs
P13	7	0.126638	Active NSCs
P13	7	0	Embryonic RG
P13	7	0.161572	Juvenile RG
P13	7	0.71179	Quiescent NSCs
P19	8	0.0893666	Active NSCs
P19	8	0	Embryonic RG
P19	8	0.0422161	Juvenile RG
P19	8	0.868417	Quiescent NSCs
P39	9	0.0288342	Active NSCs
P39	9	0	Embryonic RG
P39	9	0.0207606	Juvenile RG
P39	9	0.950405	Quiescent NSCs
P111	10	0.0162297	Active NSCs
P111	10	0	Embryonic RG
P111	10	0.021621	Juvenile RG
P111	10	0.962149	Quiescent NSCs
P365	11	0.0138001	Active NSCs
P365	11	0	Embryonic RG
P365	11	0.0085434	Juvenile RG
P365	11	0.977657	Quiescent NSCs

## Sheet: Figure 3b
timepoint_numeric	timepoint	frac_mean_norm_annot	annot
1	E12.5	0.758082	Cortical hem
1	E12.5	0.989405	Cortical pallium
1	E12.5	0.927511	Epithalamus
1	E12.5	0.905402	Ganglionic eminence
1	E12.5	0	Gliogenic (cortical)
1	E12.5	0	Gliogenic (ganglionic)
1	E12.5	0.99281	Pretectum
1	E12.5	0.911722	Subthalamic nucleus
1	E12.5	0.926721	Thalamic eminence
2	E14.5	0.194794	Cortical hem
2	E14.5	0.00900144	Cortical pallium
2	E14.5	0.0694402	Epithalamus
2	E14.5	0.0861627	Ganglionic eminence
2	E14.5	0.921698	Gliogenic (cortical)
2	E14.5	0.738027	Gliogenic (ganglionic)
2	E14.5	0.00719003	Pretectum
2	E14.5	0.0781471	Subthalamic nucleus
2	E14.5	0.073279	Thalamic eminence
3	E16.5	0.0197277	Cortical hem
3	E16.5	0.00159388	Cortical pallium
3	E16.5	0.00304915	Epithalamus
3	E16.5	0.00843538	Ganglionic eminence
3	E16.5	0.0770104	Gliogenic (cortical)
3	E16.5	0.184182	Gliogenic (ganglionic)
3	E16.5	0	Pretectum
3	E16.5	0.0101309	Subthalamic nucleus
3	E16.5	0	Thalamic eminence

## Sheet: Supplementary Figure 2c
timepoint	annot_frac	prediction_TaxonomyRank1
E12.5	1	Neuronal
E14.5	0.0025588	Glial
E14.5	0.997441	Neuronal
E16.5	0.0175009	Glial
E16.5	0.982499	Neuronal
P0	0.316233	Glial
P0	0.683767	Neuronal
P2	0.627528	Glial
P2	0.372472	Neuronal
P7	0.537455	Glial
P7	0.462545	Neuronal
P13	0.638234	Glial
P13	0.361766	Neuronal
P19	0.70368	Glial
P19	0.29632	Neuronal
P39	0.903433	Glial
P39	0.0965669	Neuronal
P111	0.857044	Glial
P111	0.142956	Neuronal
P365	0.922068	Glial
P365	0.0779324	Neuronal

## Sheet: Supplementary Figure 2d
leiden_annot	n_cells
Adult microglia [1]	12485
GE NBs [1]	7707
Hippocampal NBs [2]	7543
Juvenile RG & TAPs	6319
Oligodendrocytes [2]	6253
Quiescent NSCs (dorsal)	6172
Embryonic RG	5981
Juvenile microglia	5640
Early EmNBs	5104
Gliogenic precursors (APCs)	4655
OPCs	4635
Gliogenic precursors (aNSCs)	3842
ImStNeurons	3405
GE NBs [2]	3404
Quiescent NSCs (ventral)	3114
Hippocampal NBs [1]	2921
Ependymal cells	2234
Adult microglia [2]	2060
VLMC	1506
Macrophages	1400
T-cells	1058
GABAergic INs	932
Oligodendrocytes [1]	917
Erythrocytes	805
Choroid plexus epithelia	762
Endothelial cells	604
PreM-ODCs	587
Myeloid-DSCs	459
